# Supplementary material for: The chromatin remodeller ATRX facilitates diverse nuclear processes, in a stochastic manner, in both heterochromatin and euchromatin
Source: Nat Commun. 2022 Jun 17;13:3485. doi: 10.1038/s41467-022-31194-7 (PMC9203812; doi:10.1038/s41467-022-31194-7)
Supplement: Supplementary file 4 — Source data [file 41467_2022_31194_MOESM4_ESM.xlsx]

## Sheet: Supplementary Fig 1b
ATRX ChIP-qPCR							IgG ChIP-qPCR
sample	target						sample	target
	rDNA (+ control)							rDNA (+ control)
	delta cT	2deltaCT						delta cT	2deltaCT
rep 1	-7.56098	0.00529564					rep 1	-12.1536	0.000219488
rep 2	-6.86507	0.00857843					rep 2	-11.2877	0.000400016
	DIST (- control)							DIST (- control)
	delta cT	2deltaCT						delta cT	2deltaCT
rep 1	-11.5011	0.000345008					rep 1	-12.0122	0.000242079
rep 2	-10.89	0.000526959					rep 2	-10.5506	0.000666714
	ATF7IP2							ATF7IP2
	delta cT	2deltaCT						delta cT	2deltaCT
rep 1	-6.61035	0.010235					rep 1	-11.7218	0.000296063
rep 2	-6.78593	0.00906214					rep 2	-12.1032	0.000227288
	ZNF506							ZNF506
	delta cT	2deltaCT						delta cT	2deltaCT
rep 1	-3.86185	0.0687809					rep 1	-13.0875	0.000114888
rep 2	-4.227	0.0534007					rep 2	-9.67477	0.0012235
	ZNF555							ZNF555
	delta cT	2deltaCT						delta cT	2deltaCT
rep 1	-6.94679	0.00810601					rep 1	-13.5804	8.16372e-05
rep 2	-6.66611	0.00984694					rep 2	-10.1893	0.000856447
	ZNF57							ZNF57
	delta cT	2deltaCT						delta cT	2deltaCT
rep 1	-7.01456	0.00773405					rep 1	-11.6315	0.00031518
rep 2	-7.70057	0.00480725					rep 2	-9.96526	0.00100036
	ZNF718							ZNF718
	delta cT	2deltaCT						delta cT	2deltaCT
rep 1	-5.5997	0.0206216					rep 1	-10.9521	0.000504749
rep 2	-5.8899	0.0168641					rep 2	-10.4436	0.00071805
	UST							UST
	delta cT	2deltaCT						delta cT	2deltaCT
rep 1	-8.00356	0.00389663					rep 1	-11.5409	0.000335622

## Sheet: Supplementary Fig 4b
Bio-CAP-qPCR
sample	target			sample	target
	positive control (GAPDH prom)				positive control (GAPDH prom)
	delta cT	2deltaCT			delta cT	2deltaCT
Ctr 1	1.13313	2.19333		Case 1	0.987972	1.9834
Ctr 2	0.863085	1.81892		Case 2	0.332857	1.25951
Ctr 3	1.44361	2.72		Case 3	2.36939	5.16723
sample	target			sample	target
	negative control				negative control
	delta cT	2deltaCT			delta cT	2deltaCT
Ctr 1	-4.0789	0.0591739		Case 1	-5.02586	0.0306948
Ctr 2	-6.61701	0.0101878		Case 2	-7.3072	0.00631412
Ctr 3	-3.56356	0.0845787		Case 3	-2.08739	0.235306
sample	target			sample	target
	ATF7IP2				ATF7IP2
	delta cT	2deltaCT			delta cT	2deltaCT
Ctr 1	1.0546	2.07714		Case 1	-0.0617085	0.958129
Ctr 2	0.413206	1.33164		Case 2	-0.655193	0.63499
Ctr 3	1.50409	2.83645		Case 3	1.60091	3.03335

## Sheet: Supplementary Fig 7b
cell counts
Day	3	4	5	6	7	8	10
control 1	199000	590000	2250000	5100000	13600000	32600000	68000000
control 2	111000	231000	386000	740000	2480000	6200000	28600000

## Sheet: Supplementary Fig 12
																												ZNF555
	ATF7IP2
